# Supplementary material for: lnc001776 Affects CPB2 Toxin-Induced Excessive Injury of Porcine Intestinal Epithelial Cells via Activating JNK/NF-kB Pathway through ssc-let-7i-5p/IL-6 Axis
Source: Cells. 2023 Mar 29;12(7):1036. doi: 10.3390/cells12071036 (PMC10093645; doi:10.3390/cells12071036)
Supplement: Supplementary file 1 [file cells-12-01036-s001.zip]

Archive with 1 entries (1 files):
- cells-2253133-SI.pdf
